# Supplementary material for: Cardio-Hepatic Interaction in Cardiac Amyloidosis
Source: J Clin Med. 2024 Mar 1;13(5):1440. doi: 10.3390/jcm13051440 (PMC10932330; doi:10.3390/jcm13051440)
Supplement: Supplementary file 1 [file jcm-13-01440-s001.zip]

Archive with 1 entries (1 files):
- jcm-2821286-supplementary.pdf
